# Supplementary material for: How to Catch the Ball: Fullerene Binding to the Corannulene Pincer
Source: Molecules. 2022 Jun 15;27(12):3838. doi: 10.3390/molecules27123838 (PMC9228874; doi:10.3390/molecules27123838)
Supplement: Supplementary file 1 [file molecules-27-03838-s001.zip]

Archive with 5 entries (4 files):
- CatcherII.mov
- CatchTheBall_SI.pdf
- iic60.xyz.zip
- __MACOSX/
- __MACOSX/._CatchTheBall_SI.pdf
